# Supplementary material for: Changes in the Adaptive Cellular Repertoire after Infection with Different SARS-CoV-2 VOCs in a Cohort of Vaccinated Healthcare Workers
Source: Vaccines (Basel). 2024 Feb 23;12(3):230. doi: 10.3390/vaccines12030230 (PMC10974488; doi:10.3390/vaccines12030230)
Supplement: Supplementary file 1 [file vaccines-12-00230-s001.zip]

Archive with 1 entries (1 files):
- vaccines-2800157-supplementary.pdf
